# Supplementary material for: The effect of white grub (Maladera Verticalis) larvae feeding on rhizosphere microbial characterization of aerobic rice (Oryza sativa L.) in Puer City, Yunnan Province, China
Source: BMC Microbiol. 2024 Apr 15;24:123. doi: 10.1186/s12866-024-03265-w (PMC11017655; doi:10.1186/s12866-024-03265-w)
Supplement: Supplementary file 2 — Supplementary Material 2 [file 12866_2024_3265_MOESM2_ESM.xls]

Types	Groups	Nodes	Links	Modularity	M1	M2	M3	M4	Average path length	Positive	Negative
Bacteria	CK	200	8787	0.355	48.5%	45%	5.5%	1%	1.645	57.9%	42.1%
Bacteria	Mv	200	8297	0.277	49%	32.5%	12.5%	6%	1.656	55.91%	44.09%
Fungi	CK	198	8684	0.207	40.44%	35.9%	23.66%		1.68	50.03%	49.97%
Fungi	Mv	197	7763	0.255	54.31%	44.67%	1.02%		1.737	51.58%	48.42%
