# Supplementary material for: The effect of white grub (Maladera Verticalis) larvae feeding on rhizosphere microbial characterization of aerobic rice (Oryza sativa L.) in Puer City, Yunnan Province, China
Source: BMC Microbiol. 2024 Apr 15;24:123. doi: 10.1186/s12866-024-03265-w (PMC11017655; doi:10.1186/s12866-024-03265-w)
Supplement: Supplementary file 3 — Supplementary Material 3 [file 12866_2024_3265_MOESM3_ESM.xls]

Bacteria				Fungi
CK		Mv		CK		Mv
Phylum	Proportion (%)	Phylum	Proportion (%)	Phylum	Proportion (%)	Phylum	Proportion (%)
Acidobacteriota	25	Proteobacteria	25	Ascomycota	80.81	Ascomycota	77.16
Proteobacteria	22.5	Acidobacteriota	22.5	Basidiomycota	6.57	Basidiomycota	5.58
Chloroflexi	22	Chloroflexi	20	Mortierellomycota	6.06	Mortierellomycota	5.58
Actinobacteriota	14.5	Actinobacteriota	14.5	Chytridiomycota	3.03	Chytridiomycota	5.58
Firmicutes	5	Firmicutes	4.5	unclassified_k__Fungi	3.03	unclassified_k__Fungi	5.58
Gemmatimonadota	4	Gemmatimonadota	6	Kickxellomycota	0.5	Rozellomycota	0.52
Myxococcota	2	Myxococcota	2
WPS-2	2	WPS-2	2
Bacteroidpta	1.5	Nitrospirota	1
Nitrospirota	1	Verrucomicrobiota	1
Verrucomicrobiota	0.5	Bacteroidpta	1
		Methylomirabilota	0.5
