# Supplementary material for: The effect of white grub (Maladera Verticalis) larvae feeding on rhizosphere microbial characterization of aerobic rice (Oryza sativa L.) in Puer City, Yunnan Province, China
Source: BMC Microbiol. 2024 Apr 15;24:123. doi: 10.1186/s12866-024-03265-w (PMC11017655; doi:10.1186/s12866-024-03265-w)
Supplement: Supplementary file 4 — Supplementary Material 4 [file 12866_2024_3265_MOESM4_ESM.xls]

OTU ID	HZB_CK1	HZB_CK2	HZB_CK3	HGM_CK3	HGM_CK2	HGM_CK1	HZB_Mv1	HZB_Mv2	HZB_Mv3	NG_CK2	NG_CK1	NG_CK3	HGM_Mv2	HGM_Mv3	HGM_Mv1	NG_Mv2	NG_Mv1	NG_Mv3
d__Bacteria; k__norank_d__Bacteria; p__Proteobacteria; c__Alphaproteobacteria; o__Sphingomonadales; f__Sphingomonadaceae; g__Sphingomonas	0.07376196	0.095640338	0.080907963	0.045938588	0.04794027	0.043876857	0.071359942	0.061391569	0.091556908	0.03939309	0.033127827	0.044317226	0.053585011	0.041715041	0.055106289	0.072741103	0.085331679	0.059990392
d__Bacteria; k__norank_d__Bacteria; p__Acidobacteriota; c__Acidobacteriae; o__Acidobacteriales; f__norank_o__Acidobacteriales; g__norank_f__norank_o__Acidobacteriales	0.013311181	0.007025902	0.014912527	0.082209056	0.08324993	0.068397454	0.012810761	0.03034549	0.017614796	0.091136555	0.086152368	0.088093999	0.060791064	0.084070619	0.037311342	0.07822571	0.053044557	0.091256656
d__Bacteria; k__norank_d__Bacteria; p__Firmicutes; c__Bacilli; o__Bacillales; f__Bacillaceae; g__Bacillus	0.072801153	0.085431763	0.072761119	0.025981825	0.021417991	0.023239521	0.079366668	0.047800152	0.047339765	0.020757436	0.02450058	0.018915889	0.023659874	0.014652308	0.027182834	0.01859562	0.020317066	0.015733216
d__Bacteria; k__norank_d__Bacteria; p__Acidobacteriota; c__Acidobacteriae; o__Bryobacterales; f__Bryobacteraceae; g__Bryobacter	0.015953401	0.016834141	0.016613956	0.032487289	0.036030265	0.031626566	0.018395452	0.015573081	0.017975099	0.041995276	0.039953561	0.040754234	0.034348853	0.026041875	0.03807198	0.042876016	0.058108811	0.038552384
d__Bacteria; k__norank_d__Bacteria; p__Gemmatimonadota; c__Gemmatimonadetes; o__Gemmatimonadales; f__Gemmatimonadaceae; g__norank_f__Gemmatimonadaceae	0.031566516	0.03128628	0.028203691	0.026462228	0.024560631	0.024900917	0.052764322	0.040413948	0.04705953	0.014692342	0.012670643	0.016694023	0.034709156	0.023279555	0.034268786	0.013391249	0.017494696	0.01124945
d__Bacteria; k__norank_d__Bacteria; p__Actinobacteriota; c__Actinobacteria; o__Micrococcales; f__Micrococcaceae; g__unclassified_f__Micrococcaceae	0.040313864	0.030986028	0.039293006	0.021037672	0.02123784	0.041354738	0.032447256	0.037851796	0.040974419	0.011349534	0.013451299	0.013911686	0.019396293	0.02532127	0.02223868	0.016393771	0.012910845	0.015913367
d__Bacteria; k__norank_d__Bacteria; p__Proteobacteria; c__Alphaproteobacteria; o__Rhizobiales; f__Xanthobacteraceae; g__norank_f__Xanthobacteraceae	0.012610593	0.011589735	0.011229433	0.03072581	0.022659034	0.029204532	0.022098563	0.016473838	0.017474679	0.019356259	0.019676528	0.02041715	0.038112014	0.024260379	0.042715881	0.022018496	0.023880059	0.019536411
d__Bacteria; k__norank_d__Bacteria; p__Chloroflexi; c__AD3; o__norank_c__AD3; f__norank_o__norank_c__AD3; g__norank_f__norank_o__norank_c__AD3	0.002502102	0.002041715	0.002942472	0.035069458	0.030005204	0.031246247	0.008387045	0.013451299	0.013531366	0.032827575	0.024420513	0.029084431	0.037211257	0.036850955	0.030625726	0.019236158	0.020437167	0.021137756
d__Bacteria; k__norank_d__Bacteria; p__WPS-2; c__norank_p__WPS-2; o__norank_c__norank_p__WPS-2; f__norank_o__norank_c__norank_p__WPS-2; g__norank_f__norank_o__norank_c__norank_p__WPS-2	0.000300252	0.000180151	0.000580488	0.037611594	0.035169542	0.02846391	0.000300252	0.00050042	0.000420353	0.040854318	0.037431442	0.035129509	0.024800833	0.035870131	0.015553065	0.033388046	0.019596461	0.032667441
d__Bacteria; k__norank_d__Bacteria; p__Proteobacteria; c__Alphaproteobacteria; o__Rhizobiales; f__Xanthobacteraceae; g__Bradyrhizobium	0.016093519	0.017875015	0.019676528	0.014692342	0.015252812	0.018055166	0.021838344	0.017935065	0.021357941	0.014672325	0.016453821	0.014131871	0.02576164	0.019756596	0.030105288	0.020116898	0.021858361	0.018075183
d__Bacteria; k__norank_d__Bacteria; p__Chloroflexi; c__TK10; o__norank_c__TK10; f__norank_o__norank_c__TK10; g__norank_f__norank_o__norank_c__TK10	0.008347011	0.005384523	0.006045078	0.031966852	0.022919252	0.026121942	0.008567196	0.008387045	0.008266944	0.021117739	0.017054326	0.019216142	0.026722447	0.020517234	0.032387205	0.016213619	0.015472997	0.016113535
d__Bacteria; k__norank_d__Bacteria; p__Acidobacteriota; c__Acidobacteriae; o__Solibacterales; f__Solibacteraceae; g__Candidatus_Solibacter	0.005684775	0.005104288	0.006025061	0.019716562	0.019896713	0.01903599	0.009588054	0.008146843	0.008767365	0.021978462	0.021097722	0.024520597	0.020397134	0.015472997	0.021758277	0.020937588	0.027603187	0.019636495
d__Bacteria; k__norank_d__Bacteria; p__Acidobacteriota; c__Acidobacteriae; o__Acidobacteriales; f__Acidobacteriaceae_Subgroup_1; g__norank_f__Acidobacteriaceae_Subgroup_1	0.000480404	0.000320269	0.000800673	0.025841707	0.026502262	0.020537251	0.00044037	0.000840706	0.000560471	0.028143641	0.024560631	0.028403859	0.014171904	0.019336242	0.009868289	0.02846391	0.017274511	0.027923456
d__Bacteria; k__norank_d__Bacteria; p__Chloroflexi; c__Ktedonobacteria; o__Ktedonobacterales; f__Ktedonobacteraceae; g__unclassified_f__Ktedonobacteraceae	0.000480404	0.00044037	0.000380319	0.017634813	0.017854998	0.021217823	0.000560471	0.000720605	0.000460387	0.029444734	0.037811762	0.029004364	0.010068458	0.020116898	0.009407903	0.024360463	0.015092678	0.033207895
d__Bacteria; k__norank_d__Bacteria; p__Chloroflexi; c__Ktedonobacteria; o__Ktedonobacterales; f__Ktedonobacteraceae; g__FCPS473	0.002462068	0.001881581	0.002542135	0.026161976	0.025041034	0.021858361	0.002101765	0.00358301	0.002061732	0.02355979	0.023159454	0.020617319	0.015553065	0.02808359	0.010328676	0.020076865	0.011269466	0.02267905
d__Bacteria; k__norank_d__Bacteria; p__Chloroflexi; c__Ktedonobacteria; o__Ktedonobacterales; f__JG30-KF-AS9; g__norank_f__JG30-KF-AS9	0.001901597	0.001921614	0.006265263	0.011589735	0.014712358	0.01174987	0.005644742	0.002642219	0.003302774	0.023880059	0.035389727	0.039573242	0.017374595	0.012550542	0.009608071	0.025921774	0.013731534	0.024620681
d__Bacteria; k__norank_d__Bacteria; p__Acidobacteriota; c__Vicinamibacteria; o__Vicinamibacterales; f__norank_o__Vicinamibacterales; g__norank_f__norank_o__Vicinamibacterales	0.039032788	0.028163657	0.029564834	0.00628528	0.005264422	0.005884943	0.026562312	0.047760118	0.023599824	0.00446375	0.003502942	0.002842388	0.006665599	0.011990072	0.00446375	0.002021698	0.002061732	0.003482926
d__Bacteria; k__norank_d__Bacteria; p__Chloroflexi; c__Ktedonobacteria; o__B12-WMSP1; f__norank_o__B12-WMSP1; g__norank_f__norank_o__B12-WMSP1	0.000120101	0	2.00E-05	0.017895032	0.013791585	0.01180992	0	0.000100084	0	0.031906802	0.03078586	0.022138596	0.012730694	0.01633372	0.00898755	0.022819168	0.011689819	0.026962649
d__Bacteria; k__norank_d__Bacteria; p__Gemmatimonadota; c__Gemmatimonadetes; o__Gemmatimonadales; f__Gemmatimonadaceae; g__Gemmatimonas	0.014231955	0.016253653	0.015152728	0.012810761	0.012530526	0.011889988	0.01721446	0.014312022	0.021277873	0.004623884	0.003262741	0.005104288	0.014171904	0.010528844	0.015593098	0.007406221	0.00898755	0.00628528
d__Bacteria; k__norank_d__Bacteria; p__Proteobacteria; c__Alphaproteobacteria; o__Elsterales; f__norank_o__Elsterales; g__norank_f__norank_o__Elsterales	0.002181833	0.002361984	0.002081749	0.015112695	0.013411265	0.015072661	0.00358301	0.002982505	0.00358301	0.014131871	0.014552224	0.017234477	0.018215301	0.01263061	0.020517234	0.014912527	0.018135234	0.015853317
d__Bacteria; k__norank_d__Bacteria; p__Bacteroidota; c__Bacteroidia; o__Chitinophagales; f__Chitinophagaceae; g__Flavisolibacter	0.008126827	0.009347852	0.010268626	0.012970896	0.014231955	0.011869971	0.010468794	0.007866608	0.012990912	0.013090996	0.011849954	0.012410425	0.011529685	0.010528844	0.01174987	0.011189399	0.015472997	0.008266944
d__Bacteria; k__norank_d__Bacteria; p__Chloroflexi; c__Ktedonobacteria; o__Ktedonobacterales; f__Ktedonobacteraceae; g__JG30a-KF-32	0.001741463	0.000860723	0.001621362	0.016193603	0.019396293	0.01903599	0.001501261	0.002221866	0.000980824	0.013191081	0.015432964	0.014612274	0.010608911	0.024480564	0.010348693	0.015553065	0.007966692	0.016393771
d__Bacteria; k__norank_d__Bacteria; p__Chloroflexi; c__Ktedonobacteria; o__Ktedonobacterales; f__Ktedonobacteraceae; g__HSB_OF53-F07	0.001481244	0.001120942	0.001501261	0.013671484	0.016553905	0.024300412	0.002602186	0.005084271	0.002622203	0.012810761	0.015352896	0.013311181	0.010668962	0.024980984	0.007706473	0.012650627	0.008046759	0.014972577
d__Bacteria; k__norank_d__Bacteria; p__Proteobacteria; c__Gammaproteobacteria; o__Gammaproteobacteria_Incertae_Sedis; f__unclassified_o__Gammaproteobacteria_Incertae_Sedis; g__Acidibacter	0.005504624	0.004323632	0.006065095	0.013211097	0.013231114	0.012810761	0.004163497	0.003883262	0.003883262	0.011869971	0.01307098	0.013090996	0.013931703	0.011209416	0.015853317	0.012470475	0.017554746	0.012070139
d__Bacteria; k__norank_d__Bacteria; p__Actinobacteriota; c__Thermoleophilia; o__Solirubrobacterales; f__Solirubrobacteraceae; g__Conexibacter	0.001120942	0.001160975	0.001160975	0.015032627	0.012590576	0.012950879	0.001401177	0.001601345	0.001861564	0.017334561	0.016633973	0.015953401	0.013671484	0.009227751	0.016473838	0.01307098	0.018435486	0.014352056
d__Bacteria; k__norank_d__Bacteria; p__Myxococcota; c__Myxococcia; o__Myxococcales; f__Anaeromyxobacteraceae; g__Anaeromyxobacter	0.00044037	0.000720605	0.000680572	0.018475519	0.01853557	0.016874174	0.001421194	0.001521278	0.001701429	0.006465431	0.007025902	0.006665599	0.022699067	0.017334561	0.026742464	0.003623043	0.007206053	0.005284439
d__Bacteria; k__norank_d__Bacteria; p__Nitrospirota; c__Nitrospiria; o__Nitrospirales; f__Nitrospiraceae; g__Nitrospira	0.012430442	0.013491333	0.01269066	0.007706473	0.008286961	0.008206894	0.015813283	0.010708996	0.014912527	0.003823211	0.003322791	0.003743144	0.009848273	0.007346171	0.011129349	0.004363665	0.005884943	0.00408343
d__Bacteria; k__norank_d__Bacteria; p__Acidobacteriota; c__Acidobacteriae; o__Subgroup_2; f__norank_o__Subgroup_2; g__norank_f__norank_o__Subgroup_2	0.000340286	0	0.000520437	0.018515553	0.017634813	0.016173586	0.001040874	0.003983346	0.00138116	0.012610593	0.011990072	0.011409584	0.011950038	0.015553065	0.006065095	0.008787381	0.005584691	0.008747348
d__Bacteria; k__norank_d__Bacteria; p__Proteobacteria; c__Gammaproteobacteria; o__Burkholderiales; f__Burkholderiaceae; g__Burkholderia-Caballeronia-Paraburkholderia	0.001201009	0.002301934	0.001361143	0.008066776	0.008647264	0.008066776	0.000760639	0.001100925	0.000820689	0.014332039	0.010508827	0.012750711	0.010168542	0.006425397	0.009087634	0.017754914	0.021698227	0.014712358
d__Bacteria; k__norank_d__Bacteria; p__Actinobacteriota; c__Thermoleophilia; o__Gaiellales; f__norank_o__Gaiellales; g__norank_f__norank_o__Gaiellales	0.011970055	0.011849954	0.011910004	0.005524641	0.004884103	0.00502422	0.012350374	0.011329517	0.01407182	0.003342808	0.002982505	0.004283598	0.008226911	0.005224388	0.008767365	0.005764842	0.006425397	0.004924136
d__Bacteria; k__norank_d__Bacteria; p__Chloroflexi; c__Ktedonobacteria; o__Ktedonobacterales; f__Ktedonobacteraceae; g__1921-3	0.000200168	0.000100084	0.000100084	0.010528844	0.011429601	0.006585532	0.000100084	0.000400336	4.00E-05	0.011529685	0.01495256	0.014392089	0.005985027	0.007946675	0.004563834	0.013211097	0.008867449	0.025341287
d__Bacteria; k__norank_d__Bacteria; p__Firmicutes; c__Bacilli; o__Paenibacillales; f__Paenibacillaceae; g__Paenibacillus	0.0090476	0.008246927	0.007186036	0.009327835	0.007266104	0.008927499	0.010048441	0.006025061	0.004864086	0.006545498	0.008727331	0.006065095	0.008827415	0.005304456	0.011169382	0.005664758	0.006605549	0.005144321
d__Bacteria; k__norank_d__Bacteria; p__Actinobacteriota; c__Actinobacteria; o__Micrococcales; f__Intrasporangiaceae; g__Terrabacter	0.01407182	0.014672325	0.015553065	0.002642219	0.00276232	0.004844069	0.011609752	0.017634813	0.018255334	0.002982505	0.00276232	0.002442051	0.003182673	0.004283598	0.002862404	0.005784859	0.003723127	0.00458385
d__Bacteria; k__norank_d__Bacteria; p__Acidobacteriota; c__Blastocatellia; o__Pyrinomonadales; f__Pyrinomonadaceae; g__RB41	0.017895032	0.011629769	0.016754073	0.002842388	0.002281917	0.002422035	0.018495536	0.033247928	0.017414628	0.000900757	0.000680572	0.000540454	0.001521278	0.003562993	0.001621362	0.000400336	0.000260219	0.000660555
d__Bacteria; k__norank_d__Bacteria; p__Actinobacteriota; c__Acidimicrobiia; o__IMCC26256; f__norank_o__IMCC26256; g__norank_f__norank_o__IMCC26256	0.004944153	0.004343649	0.004343649	0.006665599	0.005824893	0.006525481	0.008146843	0.006425397	0.008206894	0.005684775	0.006805717	0.005985027	0.011709836	0.005284439	0.011589735	0.006465431	0.007626406	0.005304456
d__Bacteria; k__norank_d__Bacteria; p__Actinobacteriota; c__Actinobacteria; o__Streptomycetales; f__Streptomycetaceae; g__Streptomyces	0.007546339	0.009267785	0.006985868	0.004163497	0.004143481	0.004143481	0.007586373	0.006885784	0.00590496	0.005944994	0.006605549	0.007606389	0.004483766	0.003102606	0.006905801	0.009668121	0.010188558	0.006525481
d__Bacteria; k__norank_d__Bacteria; p__Chloroflexi; c__Ktedonobacteria; o__Ktedonobacterales; f__Ktedonobacteraceae; g__1921-2	2.00E-05	2.00E-05	4.00E-05	0.005244405	0.006985868	0.010348693	2.00E-05	4.00E-05	0	0.013151047	0.01627367	0.012850795	0.005004204	0.01180992	0.004423716	0.010829096	0.007025902	0.012970896
d__Bacteria; k__norank_d__Bacteria; p__Actinobacteriota; c__Actinobacteria; o__Corynebacteriales; f__Mycobacteriaceae; g__Mycobacterium	0.005564674	0.004683935	0.004503783	0.006505465	0.004723968	0.005184355	0.006265263	0.004944153	0.005224388	0.007166019	0.006865767	0.006665599	0.007886625	0.004884103	0.009568037	0.0090476	0.010108491	0.0067857
d__Bacteria; k__norank_d__Bacteria; p__Chloroflexi; c__Ktedonobacteria; o__Ktedonobacterales; f__Ktedonobacteraceae; g__norank_f__Ktedonobacteraceae	0.000920773	0.000700588	0.000860723	0.005424557	0.009467953	0.008927499	0.000180151	0.001000841	0.000240202	0.012230273	0.015573081	0.010829096	0.004543817	0.010608911	0.002722287	0.012270307	0.006125145	0.01174987
d__Bacteria; k__norank_d__Bacteria; p__Actinobacteriota; c__Actinobacteria; o__Frankiales; f__Acidothermaceae; g__Acidothermus	0.000300252	0.000220185	0.000120101	0.009227751	0.008347011	0.009648104	0.000380319	0.000560471	0.000720605	0.0090476	0.00954802	0.010008407	0.007386204	0.005524641	0.008807398	0.011029265	0.013211097	0.009528004
d__Bacteria; k__norank_d__Bacteria; p__Proteobacteria; c__Gammaproteobacteria; o__Burkholderiales; f__Nitrosomonadaceae; g__Ellin6067	0.003462909	0.003182673	0.002862404	0.006245246	0.006685616	0.006105128	0.003623043	0.003603027	0.004123464	0.005504624	0.004103447	0.004683935	0.010488811	0.008226911	0.011529685	0.005784859	0.007846591	0.005164338
d__Bacteria; k__norank_d__Bacteria; p__Acidobacteriota; c__Acidobacteriae; o__Acidobacteriales; f__unclassified_o__Acidobacteriales; g__unclassified_o__Acidobacteriales	0.000480404	0.000280235	0.000600504	0.013471316	0.012550542	0.010348693	0.001080908	0.001701429	0.000920773	0.007005885	0.005704792	0.006465431	0.008467112	0.011629769	0.005144321	0.006225229	0.003322791	0.005824893
d__Bacteria; k__norank_d__Bacteria; p__Verrucomicrobiota; c__Verrucomicrobiae; o__Chthoniobacterales; f__Chthoniobacteraceae; g__Candidatus_Udaeobacter	0.007686457	0.00898755	0.005264422	0.003783178	0.005764842	0.009007566	0.004483766	0.007346171	0.003723127	0.003322791	0.004784019	0.003562993	0.004483766	0.015112695	0.004343649	0.00132111	0.00220185	0.005724809
d__Bacteria; k__norank_d__Bacteria; p__Acidobacteriota; c__Vicinamibacteria; o__Vicinamibacterales; f__Vicinamibacteraceae; g__norank_f__Vicinamibacteraceae	0.01997678	0.014772409	0.01533288	8.01E-05	0.000100084	0.000180151	0.011589735	0.022418832	0.010929181	2.00E-05	4.00E-05	0	0.000400336	0.00088074	0.000420353	2.00E-05	8.01E-05	0.000100084
d__Bacteria; k__norank_d__Bacteria; p__Chloroflexi; c__Ktedonobacteria; o__C0119; f__norank_o__C0119; g__norank_f__norank_o__C0119	0.007366188	0.005664758	0.011209416	0.004103447	0.004043396	0.002642219	0.003923296	0.008487129	0.007686457	0.005804876	0.005944994	0.004223548	0.003022539	0.005304456	0.002502102	0.00320269	0.003562993	0.006085111
d__Bacteria; k__norank_d__Bacteria; p__Planctomycetota; c__Planctomycetes; o__Gemmatales; f__Gemmataceae; g__norank_f__Gemmataceae	0.001721446	0.001180992	0.000900757	0.00540454	0.007146003	0.010929181	0.001040874	0.002001681	0.00094079	0.005704792	0.009207734	0.007466272	0.004904119	0.011109332	0.005204372	0.005244405	0.003362825	0.010889147
d__Bacteria; k__norank_d__Bacteria; p__Proteobacteria; c__Gammaproteobacteria; o__Burkholderiales; f__Nitrosomonadaceae; g__MND1	0.00276232	0.002181833	0.0022619	0.006685616	0.006025061	0.007466272	0.004924136	0.003943312	0.004343649	0.003222707	0.002982505	0.003462909	0.008527163	0.007766524	0.010188558	0.002782337	0.003723127	0.002622203
d__Bacteria; k__norank_d__Bacteria; p__Chloroflexi; c__Chloroflexia; o__Chloroflexales; f__Roseiflexaceae; g__norank_f__Roseiflexaceae	0.009688138	0.009207734	0.010228592	0.000320269	0.000320269	0.000400336	0.0135714	0.013951719	0.014972577	0.000460387	0.000360303	0.000340286	0.000900757	0.000660555	0.000740622	0.000620521	0.000580488	0.000840706
d__Bacteria; k__norank_d__Bacteria; p__Proteobacteria; c__Gammaproteobacteria; o__Xanthomonadales; f__Rhodanobacteraceae; g__Chujaibacter	0.022478882	0.028043557	0.022198647	6.01E-05	6.01E-05	4.00E-05	0.00088074	0.000480404	0.001140958	0.000340286	0.000400336	0.000160135	0.000200168	8.01E-05	0.000100084	0.000360303	0.000680572	0.000280235
d__Bacteria; k__norank_d__Bacteria; p__Proteobacteria; c__Gammaproteobacteria; o__Burkholderiales; f__Nitrosomonadaceae; g__Nitrosospira	0.004804035	0.004743985	0.003903279	0.003062573	0.003923296	0.003603027	0.007566356	0.006465431	0.010508827	0.001641379	0.001441211	0.001901597	0.002782337	0.002522119	0.002742304	0.004543817	0.006105128	0.004163497
d__Bacteria; k__norank_d__Bacteria; p__Bacteroidota; c__Bacteroidia; o__Chitinophagales; f__Chitinophagaceae; g__norank_f__Chitinophagaceae	0.011289483	0.012350374	0.012470475	0.00050042	0.000480404	0.000560471	0.007866608	0.007306137	0.008947516	0.001421194	0.001521278	0.001921614	0.000780656	0.000920773	0.000520437	0.001601345	0.002982505	0.001241042
d__Bacteria; k__norank_d__Bacteria; p__Chloroflexi; c__KD4-96; o__norank_c__KD4-96; f__norank_o__norank_c__KD4-96; g__norank_f__norank_o__norank_c__KD4-96	0.011950038	0.005944994	0.013271148	0.000740622	0.000480404	0.000460387	0.006925818	0.015012611	0.007166019	0.000240202	0.000480404	0.000420353	0.001020858	0.001741463	0.001060891	0.000220185	0.000240202	0.000240202
d__Bacteria; k__norank_d__Bacteria; p__Acidobacteriota; c__Blastocatellia; o__Blastocatellales; f__Blastocatellaceae; g__JGI_0001001-H03	0.01219024	0.01219024	0.008066776	0.000320269	0.000740622	0.000240202	0.007206053	0.012050122	0.007686457	0.000140118	0.000220185	0.000160135	0.000900757	0.002542135	0.000580488	0.000380319	0.000200168	0.000320269
d__Bacteria; k__norank_d__Bacteria; p__Proteobacteria; c__Gammaproteobacteria; o__Xanthomonadales; f__Rhodanobacteraceae; g__Dyella	0.000280235	0.000200168	0.000240202	0.00050042	0.001120942	0.000780656	0	2.00E-05	0.000100084	0.011970055	0.003903279	0.010909164	0.000420353	0.000160135	0.000280235	0.007366188	0.018555587	0.006125145
d__Bacteria; k__norank_d__Bacteria; p__Myxococcota; c__bacteriap25; o__norank_c__bacteriap25; f__norank_o__norank_c__bacteriap25; g__norank_f__norank_o__norank_c__bacteriap25	0.007045919	0.007786541	0.006685616	0.000140118	8.01E-05	8.01E-05	0.014191921	0.010608911	0.01174987	0.000120101	0.000120101	4.00E-05	0.000280235	0.000380319	0.000400336	0.000140118	0.000320269	4.00E-05
d__Bacteria; k__norank_d__Bacteria; p__Proteobacteria; c__Gammaproteobacteria; o__Xanthomonadales; f__Rhodanobacteraceae; g__Rhodanobacter	0.008306978	0.011349534	0.011509668	0.001160975	0.00094079	0.000900757	0.003062573	0.001741463	0.001841547	0.000840706	0.001681412	0.000620521	0.001961648	0.001581328	0.002041715	0.001160975	0.001521278	0.000780656
others	0.409503983	0.412146203	0.412766724	0.224248369	0.242864006	0.237839785	0.399675728	0.385183554	0.399935946	0.237899836	0.241122543	0.237939869	0.258176869	0.235377717	0.287941871	0.24930942	0.282397214	0.236278474
