# Supplementary material for: The effect of white grub (Maladera Verticalis) larvae feeding on rhizosphere microbial characterization of aerobic rice (Oryza sativa L.) in Puer City, Yunnan Province, China
Source: BMC Microbiol. 2024 Apr 15;24:123. doi: 10.1186/s12866-024-03265-w (PMC11017655; doi:10.1186/s12866-024-03265-w)
Supplement: Supplementary file 5 — Supplementary Material 5 [file 12866_2024_3265_MOESM5_ESM.xlsx]

## Sheet: HGM
Pathway_level1	Pathway_level2	Pathway_level3	Level3_description	HGM_CK1	HGM_CK2	HGM_CK3	HGM_Mv1	HGM_Mv2	HGM_Mv3
Metabolism	Carbohydrate metabolism	ko00010	Glycolysis / Gluconeogenesis	0.00872635	0.0087423	0.00879466	0.00870619	0.00867816	0.00865745
Metabolism	Carbohydrate metabolism	ko00052	Galactose metabolism	0.00450755	0.00461868	0.0045554	0.00438847	0.00439698	0.00441041
Metabolism	Metabolism of terpenoids and polyketides	ko00281	Geraniol degradation	0.0053711	0.00533918	0.00531329	0.00540179	0.00541309	0.00540277
Metabolism	Carbohydrate metabolism	ko00500	Starch and sucrose metabolism	0.0131877	0.0131682	0.0132073	0.0129412	0.0129558	0.0129083
Metabolism	Carbohydrate metabolism	ko00520	Amino sugar and nucleotide sugar metabolism	0.0139376	0.0141035	0.0140244	0.0137876	0.0137887	0.0137963
Metabolism	Metabolism of terpenoids and polyketides	ko00522	Biosynthesis of 12-, 14- and 16-membered macrolides	0.00045861	0.000462263	0.000462613	0.000455693	0.000455715	0.000455099
Metabolism	Carbohydrate metabolism	ko00630	Glyoxylate and dicarboxylate metabolism	0.0148753	0.0147755	0.0147758	0.0149736	0.0149843	0.0149567
Metabolism	Metabolism of terpenoids and polyketides	ko00900	Terpenoid backbone biosynthesis	0.0073118	0.00735284	0.0073505	0.0072376	0.00723988	0.00726115
Organismal Systems	Immune system	ko04622	RIG-I-like receptor signaling pathway	0.000183532	0.000183221	0.000186201	0.000191729	0.000188399	0.000187656

## Sheet: HZB
Pathway_level1	Pathway_level2	Pathway_level3	Level3_description	HZB_CK1	HZB_CK2	HZB_CK3	HZB_Mv1	HZB_Mv2	HZB_Mv3
Metabolism	Carbohydrate metabolism	ko00030	Pentose phosphate pathway	0.0097489	0.00975468	0.0097527	0.00963448	0.00960224	0.00957745
Metabolism	Carbohydrate metabolism	ko00051	Fructose and mannose metabolism	0.0132253	0.0131817	0.0131934	0.0131171	0.0130295	0.0129425
Metabolism	Carbohydrate metabolism	ko00052	Galactose metabolism	0.00522389	0.00519917	0.00523314	0.00500145	0.00485061	0.00477791
Metabolism	Carbohydrate metabolism	ko00520	Amino sugar and nucleotide sugar metabolism	0.0151739	0.0152005	0.0151552	0.0148549	0.0145753	0.0144758
Metabolism	Metabolism of terpenoids and polyketides	ko00522	Biosynthesis of 12-, 14- and 16-membered macrolides	0.000504135	0.000495902	0.000497675	0.000487749	0.000480058	0.000464319
Metabolism	Carbohydrate metabolism	ko00620	Pyruvate metabolism	0.013562	0.0135784	0.0135762	0.0135308	0.0135443	0.0135578
Metabolism	Carbohydrate metabolism	ko00630	Glyoxylate and dicarboxylate metabolism	0.0139565	0.0138587	0.0139796	0.0141427	0.0143794	0.0144367
Metabolism	Carbohydrate metabolism	ko00640	Propanoate metabolism	0.00609905	0.00606364	0.00611894	0.00614881	0.00618381	0.00616069
Metabolism	Metabolism of terpenoids and polyketides	ko00900	Terpenoid backbone biosynthesis	0.00791023	0.00788269	0.00784262	0.00776712	0.00761659	0.00752158
Metabolism	Metabolism of terpenoids and polyketides	ko00908	Zeatin biosynthesis	0.000599577	0.000602762	0.000598342	0.000593691	0.00058742	0.000586798
Metabolism	Metabolism of terpenoids and polyketides	ko01056	Biosynthesis of type II polyketide backbone	6.17849e-05	6.11542e-05	6.23518e-05	6.25923e-05	6.41576e-05	6.43969e-05

## Sheet: NG
Pathway_level1	Pathway_level2	Pathway_level3	Level3_description	NG_CK1	NG_CK2	NG_CK3	NG_Mv1	NG_Mv2	NG_Mv3
Metabolism	Carbohydrate metabolism	ko00010	Glycolysis / Gluconeogenesis	0.00927051	0.00902553	0.00895784	0.00872993	0.00879508	0.00874668
Metabolism	Carbohydrate metabolism	ko00020	Citrate cycle (TCA cycle)	0.00614139	0.00618545	0.00620734	0.00630736	0.00629568	0.00629784
Metabolism	Carbohydrate metabolism	ko00040	Pentose and glucuronate interconversions	0.00578378	0.0058635	0.00589864	0.00595434	0.0059484	0.00598341
Metabolism	Carbohydrate metabolism	ko00052	Galactose metabolism	0.00490869	0.00479111	0.00474752	0.00464989	0.00467305	0.00465539
Metabolism	Metabolism of terpenoids and polyketides	ko00253	Tetracycline biosynthesis	0.000487736	0.000489084	0.000489824	0.00049312	0.000493628	0.000493702
Metabolism	Carbohydrate metabolism	ko00500	Starch and sucrose metabolism	0.0135628	0.0132901	0.0132295	0.012901	0.0129116	0.0129801
Metabolism	Carbohydrate metabolism	ko00520	Amino sugar and nucleotide sugar metabolism	0.0145242	0.0143723	0.0142716	0.0141418	0.0141676	0.0141653
Metabolism	Carbohydrate metabolism	ko00562	Inositol phosphate metabolism	0.00326561	0.00325442	0.00324127	0.00317282	0.00319086	0.00320597
Metabolism	Carbohydrate metabolism	ko00620	Pyruvate metabolism	0.0135328	0.0135825	0.0136142	0.0136642	0.0136607	0.0136544
Metabolism	Carbohydrate metabolism	ko00640	Propanoate metabolism	0.00630454	0.00631555	0.00630186	0.00625868	0.00624749	0.00624551
Metabolism	Carbohydrate metabolism	ko00650	Butanoate metabolism	0.010702	0.0108105	0.0108516	0.0109869	0.0109474	0.0109108
Metabolism	Carbohydrate metabolism	ko00660	C5-Branched dibasic acid metabolism	0.00187562	0.00188803	0.00189603	0.00192782	0.00192286	0.00191143
Metabolism	Metabolism of terpenoids and polyketides	ko00902	Monoterpenoid biosynthesis	0.00018064	0.000191797	0.000194709	0.000209231	0.000205448	0.000203436
Metabolism	Metabolism of terpenoids and polyketides	ko00906	Carotenoid biosynthesis	0.0018524	0.00187467	0.00188453	0.00192944	0.00192016	0.00189319
Metabolism	Metabolism of terpenoids and polyketides	ko01051	Biosynthesis of ansamycins	0.00130279	0.00126677	0.00126582	0.00123365	0.00124384	0.00123495
Metabolism	Metabolism of terpenoids and polyketides	ko01054	Nonribosomal peptide structures	0.00215695	0.00187469	0.00176637	0.00154055	0.00161113	0.001615
Metabolism	Metabolism of terpenoids and polyketides	ko01056	Biosynthesis of type II polyketide backbone	6.41376e-05	6.44497e-05	6.50266e-05	6.57824e-05	6.56997e-05	6.54283e-05
Metabolism	Metabolism of terpenoids and polyketides	ko01057	Biosynthesis of type II polyketide products	0.000245343	0.000251522	0.000255434	0.000267307	0.000264791	0.000262895
Organismal Systems	Immune system	ko04621	NOD-like receptor signaling pathway	0.0001748	0.000147862	0.000132754	0.000102025	0.000105996	0.000104664
Organismal Systems	Immune system	ko04622	RIG-I-like receptor signaling pathway	0.000190538	0.000187706	0.000187654	0.000183655	0.000186357	0.000185444
Organismal Systems	Immune system	ko04640	Hematopoietic cell lineage	8.72448e-05	9.75555e-05	9.86969e-05	0.000112286	0.000108191	0.000111118
Organismal Systems	Immune system	ko04666	Fc gamma R-mediated phagocytosis	4.01567e-05	4.31129e-05	4.31458e-05	4.61178e-05	4.50182e-05	4.49267e-05
