# Supplementary material for: The effect of white grub (Maladera Verticalis) larvae feeding on rhizosphere microbial characterization of aerobic rice (Oryza sativa L.) in Puer City, Yunnan Province, China
Source: BMC Microbiol. 2024 Apr 15;24:123. doi: 10.1186/s12866-024-03265-w (PMC11017655; doi:10.1186/s12866-024-03265-w)
Supplement: Supplementary file 6 — Supplementary Material 6 [file 12866_2024_3265_MOESM6_ESM.xlsx]

## Sheet: HGM
Pathway_level1	Pathway_level2	HGM_CK1	HGM_CK2	HGM_CK3	HGM_Mv1	HGM_Mv2	HGM_Mv3
Metabolism	Carbohydrate metabolism	0.128902	0.129395	0.128991	0.128484	0.128495	0.128529
Metabolism	Energy metabolism	0.0714174	0.070956	0.071215	0.0718598	0.071857	0.0717391
Metabolism	Metabolism of terpenoids and polyketides	0.0268155	0.0268397	0.0268653	0.0266796	0.0266593	0.026614
Organismal Systems	Endocrine system	0.00317057	0.00320154	0.00316549	0.00311055	0.00312637	0.00314981
Organismal Systems	Immune system	0.000507792	0.000519921	0.0005214	0.000496246	0.000495406	0.000496513

## Sheet: HZB
Pathway_level1	Pathway_level2	HZB_CK1	HZB_CK2	HZB_CK3	HZB_Mv1	HZB_Mv2	HZB_Mv3
Metabolism	Carbohydrate metabolism	0.13169	0.131572	0.131796	0.130883	0.130302	0.130025
Metabolism	Lipid metabolism	0.0375321	0.0376177	0.0375244	0.0371483	0.0372323	0.0373029
Metabolism	Energy metabolism	0.0689042	0.0686692	0.0687947	0.0696335	0.0700542	0.070337
Metabolism	Metabolism of terpenoids and polyketides	0.027556	0.0273523	0.0274575	0.0272047	0.0270414	0.0266683
Genetic Information Processing	Translation	0.045367	0.0456705	0.0451472	0.045046	0.044575	0.0446491
Environmental Information Processing	Signal transduction	0.070952	0.0709502	0.0710528	0.0715265	0.0717147	0.0722264
Cellular Processes	Cell motility	0.021949	0.0218764	0.0220903	0.0221637	0.0222559	0.0224021
Genetic Information Processing	Folding, sorting and degradation	0.0228165	0.0229026	0.0227272	0.0225871	0.022395	0.0223946
Genetic Information Processing	Transcription	0.00197647	0.00198757	0.00196945	0.00194974	0.00192789	0.00192711
Genetic Information Processing	Replication and repair	0.0415318	0.0417956	0.0413192	0.0412401	0.0407059	0.0407518
Organismal Systems	Immune system	0.000611392	0.000620004	0.000606946	0.000594319	0.000570896	0.000557015
Organismal Systems	Nervous system	0.00107469	0.00107307	0.00107608	0.00109656	0.00110494	0.00110286

## Sheet: NG
Pathway_level1	Pathway_level2	NG_CK1	NG_CK2	NG_CK3	NG_Mv1	NG_Mv2	NG_Mv3
Cellular Processes	Cell motility	0.0227436	0.0227323	0.0226101	0.022288	0.022258	0.0223507
Cellular Processes	Transport and catabolism	0.00288056	0.00292097	0.00292472	0.00296933	0.00294925	0.00295256
Cellular Processes	Cellular community - eukaryotes	3.70004e-06	3.69174e-06	3.65568e-06	3.44251e-06	3.46998e-06	3.47315e-06
Cellular Processes	Cellular community - prokaryotes	0.00383505	0.00392898	0.00398003	0.00411929	0.00410146	0.00412146
Environmental Information Processing	Membrane transport	0.122779	0.121393	0.1217	0.118758	0.119599	0.119812
Environmental Information Processing	Signal transduction	0.0722297	0.0722965	0.0719973	0.0714779	0.0712182	0.0715117
Environmental Information Processing	Signaling molecules and interaction	1.17804e-05	1.24163e-05	1.27764e-05	1.39524e-05	1.38399e-05	1.36739e-05
Metabolism	Carbohydrate metabolism	0.13046	0.130098	0.130031	0.129669	0.129744	0.129675
Metabolism	Lipid metabolism	0.0370096	0.0370372	0.037005	0.0372191	0.0371905	0.0371214
Metabolism	Metabolism of cofactors and vitamins	0.0709392	0.0712289	0.0712361	0.0719108	0.0718838	0.0717306
Metabolism	Amino acid metabolism	0.125211	0.126341	0.126691	0.128365	0.128228	0.128118
Metabolism	Metabolism of terpenoids and polyketides	0.0270699	0.0267989	0.0266852	0.026496	0.0265585	0.0264833
Metabolism	Xenobiotics biodegradation and metabolism	0.0478455	0.0486744	0.0490351	0.0501215	0.049863	0.0496755
Metabolism	Metabolism of other amino acids	0.0280847	0.0284103	0.028482	0.0289541	0.0288482	0.028794
Metabolism	Glycan biosynthesis and metabolism	0.0215069	0.0212881	0.0211005	0.0207304	0.0207254	0.0208473
Organismal Systems	Circulatory system	0.000141039	0.000146139	0.000147978	0.000154976	0.000153518	0.000154722
Organismal Systems	Immune system	0.000569172	0.000549238	0.000535498	0.000515046	0.000516733	0.000519112
Organismal Systems	Excretory system	0.000141064	0.000142143	0.000141138	0.000138766	0.000138335	0.000138954
Organismal Systems	Digestive system	0.00120189	0.00125633	0.00126052	0.00133236	0.00130427	0.0013207
