# Supplementary material for: The effect of white grub (Maladera Verticalis) larvae feeding on rhizosphere microbial characterization of aerobic rice (Oryza sativa L.) in Puer City, Yunnan Province, China
Source: BMC Microbiol. 2024 Apr 15;24:123. doi: 10.1186/s12866-024-03265-w (PMC11017655; doi:10.1186/s12866-024-03265-w)
Supplement: Supplementary file 7 — Supplementary Material 7 [file 12866_2024_3265_MOESM7_ESM.xls]

OTU ID	HZB_CK3	HZB_CK1	HZB_CK2	HGM_CK2	HGM_CK1	HGM_CK3	HZB_Mv2	HZB_Mv3	HZB_Mv1	NG_CK1	NG_CK2	NG_CK3	HGM_Mv2	HGM_Mv3	HGM_Mv1	NG_Mv1	NG_Mv3	NG_Mv2
d__Eukaryota; k__Fungi; p__Mortierellomycota; c__Mortierellomycetes; o__Mortierellales; f__Mortierellaceae; g__Mortierella	0.077363849	0.106396054	0.092278563	0.119367536	0.126692023	0.142686309	0.110149645	0.116710126	0.121227723	0.069424837	0.062648441	0.065571592	0.17764786	0.149562358	0.153100035	0.084505639	0.066767427	0.083857895
d__Eukaryota; k__Fungi; p__Ascomycota; c__Sordariomycetes; o__Hypocreales; f__Nectriaceae; g__Fusarium	0.10701058	0.10995034	0.082180405	0.092095866	0.100499925	0.089587935	0.076915411	0.107957282	0.100001661	0.088491754	0.056303875	0.063578535	0.099918617	0.114451328	0.095367802	0.099935226	0.094205185	0.075852447
d__Eukaryota; k__Fungi; p__Ascomycota; c__Eurotiomycetes; o__Eurotiales; f__Aspergillaceae; g__Penicillium	0.060323207	0.056004916	0.065289242	0.070770151	0.067215865	0.070022754	0.017721603	0.012755568	0.018236476	0.093839791	0.097526948	0.093773356	0.050690096	0.046620937	0.060655384	0.13680679	0.133285721	0.131824146
d__Eukaryota; k__Fungi; p__Ascomycota; c__Sordariomycetes; o__Sordariales; f__Chaetomiaceae; g__Chaetomium	0.054078294	0.04966035	0.047085984	0.037369828	0.034463286	0.028965769	0.046355196	0.044976665	0.048331645	0.117291435	0.094088924	0.103439685	0.043050042	0.038931057	0.036356691	0.114119152	0.105881181	0.123353651
d__Eukaryota; k__Fungi; p__unclassified_k__Fungi; c__unclassified_k__Fungi; o__unclassified_k__Fungi; f__unclassified_k__Fungi; g__unclassified_k__Fungi	0.027753326	0.02042884	0.026524274	0.03776844	0.033184408	0.039379495	0.037668787	0.038034181	0.03552625	0.07734724	0.077397067	0.061867827	0.042186384	0.061984089	0.045607799	0.040691591	0.039711671	0.045126144
d__Eukaryota; k__Fungi; p__Ascomycota; c__unclassified_p__Ascomycota; o__unclassified_p__Ascomycota; f__unclassified_p__Ascomycota; g__unclassified_p__Ascomycota	0.004517597	0.004318291	0.005530735	0.046338587	0.032951884	0.037585743	0.009001976	0.006543872	0.007424139	0.095633543	0.070720324	0.070587454	0.032320749	0.030792739	0.030543606	0.072979123	0.066568121	0.059808334
d__Eukaryota; k__Fungi; p__Ascomycota; c__Eurotiomycetes; o__Eurotiales; f__Trichocomaceae; g__Talaromyces	0.004069159	0.002806889	0.003620721	0.003188892	0.006793004	0.006228305	0.059758508	0.047866598	0.054294209	0.038200269	0.038515837	0.040292979	0.029862645	0.065256025	0.028484114	0.028135329	0.031207959	0.031789267
d__Eukaryota; k__Fungi; p__Ascomycota; c__Eurotiomycetes; o__Onygenales; f__Onygenales_fam_Incertae_sedis; g__Chrysosporium	0.029679948	0.038250096	0.039778106	1.66E-05	3.32E-05	0	0.077280805	0.127738378	0.196183295	0	0	0	0	0	0	1.66E-05	0	0
d__Eukaryota; k__Fungi; p__Ascomycota; c__Sordariomycetes; o__Hypocreales; f__Ophiocordycipitaceae; g__Purpureocillium	0.012805395	0.01119434	0.010828946	0.039761497	0.03833314	0.041007158	0.007374313	0.004467771	0.006510655	0.023700776	0.023933299	0.022421897	0.037253567	0.030161604	0.033117972	0.022255809	0.023418426	0.021525021
d__Eukaryota; k__Fungi; p__Ascomycota; c__Sordariomycetes; o__Hypocreales; f__Hypocreaceae; g__Trichoderma	0.009467023	0.015412978	0.014333405	0.025345048	0.029895863	0.025228786	0.004384727	0.002873325	0.004484379	0.029779601	0.019664834	0.029414207	0.020462057	0.020644754	0.029248119	0.029048813	0.044245877	0.031357438
d__Eukaryota; k__Fungi; p__Ascomycota; c__Sordariomycetes; o__Sordariales; f__Sordariales_fam_Incertae_sedis; g__Papulaspora	0.003886462	0.005646996	0.005414473	0.084156854	0.087993489	0.061070604	0.002208972	0.001860187	0.001062964	0.000332176	0.000531482	0.000498264	0.033383713	0.031905529	0.032520055	0.000332176	6.64E-05	6.64E-05
d__Eukaryota; k__Fungi; p__Ascomycota; c__Sordariomycetes; o__Hypocreales; f__Clavicipitaceae; g__Metarhizium	0.004069159	0.004351509	0.005397864	0.031789267	0.038416184	0.033400322	0.009417197	0.006494046	0.007640054	0.018037171	0.012074607	0.015346543	0.035027986	0.032138052	0.029430816	0.010795728	0.010380508	0.008337624
d__Eukaryota; k__Fungi; p__Ascomycota; c__Sordariomycetes; o__Sordariales; f__Chaetomiaceae; g__unclassified_f__Chaetomiaceae	0.008038665	0.008304406	0.009948679	0.033915195	0.031623179	0.038382966	0.003604112	0.004251856	0.002640801	0.018153432	0.02056171	0.018817785	0.029580295	0.028201764	0.032221097	0.007075354	0.009051803	0.006876048
d__Eukaryota; k__Fungi; p__Chytridiomycota; c__unclassified_p__Chytridiomycota; o__unclassified_p__Chytridiomycota; f__unclassified_p__Chytridiomycota; g__unclassified_p__Chytridiomycota	0.008752844	0.013968011	0.003986115	0.008221362	0.005281602	0.006925875	0.004434553	0.00461725	0.00531482	0.01398462	0.080203956	0.036074341	0.00405255	0.016010895	0.013801923	0.014150708	0.015844807	0.016193592
d__Eukaryota; k__Fungi; p__Ascomycota; c__Sordariomycetes; o__Chaetosphaeriales; f__Chaetosphaeriaceae; g__Gonytrichum	0.009201282	0.007008919	0.013586009	0.016675248	0.020545101	0.031971964	0.009467023	0.003969506	0.0043349	0.008520321	0.006892657	0.008719627	0.026175489	0.040674982	0.027371323	0.013752097	0.009500241	0.010978425
d__Eukaryota; k__Fungi; p__Ascomycota; c__Sordariomycetes; o__unclassified_c__Sordariomycetes; f__unclassified_c__Sordariomycetes; g__unclassified_c__Sordariomycetes	0.020395622	0.013718879	0.013419921	0.009849026	0.017987344	0.01021442	0.036041123	0.020445448	0.025494527	0.008088492	0.007058745	0.007922404	0.010961816	0.007473966	0.009915461	0.008653191	0.006809613	0.008138318
d__Eukaryota; k__Fungi; p__Ascomycota; c__Sordariomycetes; o__Hypocreales; f__Bionectriaceae; g__Clonostachys	0.011161122	0.010579814	0.0092345	0.039678453	0.01901709	0.017522297	0.003687156	0.002923151	0.004251856	0.008968759	0.010330681	0.009815808	0.021026757	0.016243419	0.018352738	0.009168065	0.009118238	0.009317544
d__Eukaryota; k__Fungi; p__Ascomycota; c__Dothideomycetes; o__Pleosporales; f__Didymellaceae; g__Epicoccum	8.30E-05	1.66E-05	1.66E-05	0.029547078	0.003487851	0.021159627	0.000531482	0.001162617	0.001777143	0.033881978	0.020345795	0.023169294	0.008852497	0.007241442	0.008470494	0.011808866	0.015878025	0.021076583
d__Eukaryota; k__Fungi; p__Ascomycota; c__Sordariomycetes; o__Sordariales; f__Lasiosphaeriaceae; g__Schizothecium	0.018950655	0.025162351	0.023650949	0.015379761	0.017190121	0.01566211	0.008985368	0.006527263	0.005896128	0.002391669	0.005746649	0.004500988	0.013370094	0.015927851	0.011642778	0.006112043	0.004401335	0.004185421
d__Eukaryota; k__Fungi; p__Ascomycota; c__Eurotiomycetes; o__Onygenales; f__Gymnoascaceae; g__Gymnoascus	0.02308625	0.032204488	0.029563686	1.66E-05	0.000232523	0	0.062897573	0.022920161	0.020113272	3.32E-05	3.32E-05	0	1.66E-05	3.32E-05	0	0	1.66E-05	0
d__Eukaryota; k__Fungi; p__Ascomycota; c__Sordariomycetes; o__Sordariales; f__Sordariales_fam_Incertae_sedis; g__Staphylotrichum	0.011426863	0.012572871	0.010297464	0.008470494	0.008769453	0.008304406	0.022737464	0.017439253	0.021790762	0.007075354	0.005630387	0.008337624	0.010712684	0.010745902	0.008337624	0.006361175	0.006278131	0.004417944
d__Eukaryota; k__Fungi; p__Ascomycota; c__Eurotiomycetes; o__Chaetothyriales; f__Herpotrichiellaceae; g__Cladophialophora	0	0	4.98E-05	0.01818665	0.006909266	0.007673271	0.00028235	0	0	0.021840589	0.020196316	0.022289027	0.007490574	0.006527263	0.009168065	0.021275889	0.021093192	0.02195685
d__Eukaryota; k__Fungi; p__Ascomycota; c__Sordariomycetes; o__Sordariales; f__Chaetomiaceae; g__Myceliophthora	0	1.66E-05	8.30E-05	0.010231029	0.007772924	0.012390174	6.64E-05	0	0	0.01831952	0.014167317	0.01888422	0.011543125	0.006942484	0.007490574	0.017538906	0.023584514	0.030277865
d__Eukaryota; k__Fungi; p__Ascomycota; c__Eurotiomycetes; o__unclassified_c__Eurotiomycetes; f__unclassified_c__Eurotiomycetes; g__unclassified_c__Eurotiomycetes	0.000215915	0.000531482	0.000398612	0.01287183	0.010662858	0.010231029	0.001644272	0.001129399	0.002059493	0.015512631	0.016907771	0.012888439	0.012074607	0.008271189	0.006975701	0.020462057	0.01692438	0.013419921
d__Eukaryota; k__Fungi; p__Ascomycota; c__Eurotiomycetes; o__Eurotiales; f__Aspergillaceae; g__Aspergillus	0.030892392	0.032752579	0.037120696	0.000199306	0.000382003	0.000431829	0.013801923	0.016774901	0.01986414	0.000398612	0.00154462	0.000764005	0.000348785	0.000149479	0.000332176	0.001727317	0.002341843	0.001212443
d__Eukaryota; k__Fungi; p__Ascomycota; c__Eurotiomycetes; o__Eurotiales; f__Trichocomaceae; g__Sagenomella	0.072065638	0.042950389	0.037170523	0	0.000116262	0	0.000348785	0.000265741	0.000863658	1.66E-05	4.98E-05	9.97E-05	8.30E-05	3.32E-05	4.98E-05	3.32E-05	0	1.66E-05
d__Eukaryota; k__Fungi; p__Ascomycota; c__Eurotiomycetes; o__Chaetothyriales; f__Herpotrichiellaceae; g__Exophiala	0.009400588	0.009051803	0.011626169	0.002341843	0.006211696	0.002707236	0.015911243	0.012938265	0.012905047	0.007988839	0.006793004	0.004002724	0.003720374	0.00391968	0.001378531	0.012224086	0.013685662	0.015878025
d__Eukaryota; k__Fungi; p__Ascomycota; c__Sordariomycetes; o__Sordariales; f__Lasiosphaeriaceae; g__Echria	0	0	0	0.011244166	0.030610042	0.001361923	0	0	0	0.004816556	0.026208706	0.045242406	0.004700294	0.000847049	0.001312096	0.004949426	0.010712684	0.007025528
d__Eukaryota; k__Fungi; p__Basidiomycota; c__Agaricomycetes; o__Cantharellales; f__Cantharellales_fam_Incertae_sedis; g__Minimedusa	0.002856716	0.015977678	0.000382003	0.010380508	0.021558239	0.012938265	0.011576342	0.000631135	0.008171536	8.30E-05	0.008204753	0.007075354	0.016426116	0.006377784	0.004451162	0.01021442	0	0.008221362
d__Eukaryota; k__Fungi; p__Ascomycota; c__Sordariomycetes; o__Sordariales; f__Lasiosphaeriaceae; g__unclassified_f__Lasiosphaeriaceae	0.013370094	0.0086698	0.004700294	0	0	0	0.0363733	0.04406318	0.028915943	0	0	0	0	0	3.32E-05	0	0	0
d__Eukaryota; k__Fungi; p__Ascomycota; c__Dothideomycetes; o__Pleosporales; f__Pleosporaceae; g__Curvularia	0	3.32E-05	0	0.002159146	0.003238718	0.002757063	0	0	0	0.014034447	0.026607318	0.01635968	0.003022804	0.002607584	0.002923151	0.020196316	0.022754073	0.019382484
d__Eukaryota; k__Fungi; p__Basidiomycota; c__Agaricomycetes; o__Cantharellales; f__Cantharellales_fam_Incertae_sedis; g__Sistotrema	0.081615705	0	0	0	0	0	0.014100882	0.037270176	6.64E-05	0	0	0	0	0	0	0	0	0
d__Eukaryota; k__Fungi; p__Ascomycota; c__Sordariomycetes; o__Hypocreales; f__Nectriaceae; g__Neocosmospora	0.019033699	0.019216396	0.013453138	0.000332176	0.000448438	0.000465047	0.013635835	0.019548572	0.017987344	0.000149479	0.00028235	0.000232523	0.001162617	0.002507931	0.007390922	0.000332176	0.000581308	0.000116262
d__Eukaryota; k__Fungi; p__Ascomycota; c__Dothideomycetes; o__Pleosporales; f__Pleosporales_fam_Incertae_sedis; g__Dokmaia	0.000597917	0.001129399	0.011592951	0.00881928	0.007075354	0.008520321	0.000249132	0.0005647	0.000265741	0.002507931	0.002175754	0.001478184	0.010862163	0.012705742	0.039230015	0.002989586	0.002192363	0.001577837
d__Eukaryota; k__Fungi; p__Basidiomycota; c__Agaricomycetes; o__Trechisporales; f__unclassified_o__Trechisporales; g__unclassified_o__Trechisporales	0	0	1.66E-05	0.00797223	0.028965769	0.023152685	0	0	0	0.00518195	0.00139514	0.011244166	0.01132721	0.004534206	0.005331429	0.003803418	0.001046355	0.009732764
d__Eukaryota; k__Fungi; p__Ascomycota; c__Dothideomycetes; o__Pleosporales; f__Didymellaceae; g__unclassified_f__Didymellaceae	0.020196316	0.025162351	0.022189374	1.66E-05	0.000149479	6.64E-05	0.017572124	0.011642778	0.011460081	0.00041522	6.64E-05	0.000132871	0.000880267	0.000431829	0.000730788	0.000780614	3.32E-05	4.98E-05
d__Eukaryota; k__Fungi; p__Ascomycota; c__Sordariomycetes; o__Microascales; f__Microascaceae; g__unclassified_f__Microascaceae	0.016442725	0.021757545	0.020362404	0.000548091	0.002956369	0.000498264	0.023767211	0.010247637	0.010662858	3.32E-05	0	0	0.00111279	0.001046355	0.000597917	0	0	0
d__Eukaryota; k__Fungi; p__Ascomycota; c__Dothideomycetes; o__Pleosporales; f__unclassified_o__Pleosporales; g__unclassified_o__Pleosporales	0.001860187	0.001993058	0.002292016	0.000614526	0.000913485	0.000581308	0.002723845	0.000863658	0.003537677	0.00783936	0.010197811	0.008752844	0.00391968	0.003521068	0.010995034	0.013835141	0.014815061	0.012556262
d__Eukaryota; k__Fungi; p__Ascomycota; c__Sordariomycetes; o__Hypocreales; f__Hypocreales_fam_Incertae_sedis; g__Ustilaginoidea	0.008055274	0.009168065	0.010397117	0.008204753	0.008719627	0.009998505	0.004517597	0.00322211	0.010995034	0.000614526	0.000431829	0.000166088	0.008354233	0.006660134	0.011111296	0.000149479	0.00028235	0.000116262
d__Eukaryota; k__Fungi; p__Ascomycota; c__Sordariomycetes; o__Hypocreales; f__Nectriaceae; g__Fusicolla	0.006178478	0.005414473	0.007291269	0.003986115	0.002740454	0.003969506	0.008453886	0.011576342	0.009782591	0.003371589	0.004218638	0.005065688	0.006244914	0.003172283	0.005264994	0.004600641	0.005082297	0.004368118
d__Eukaryota; k__Fungi; p__Ascomycota; c__Dothideomycetes; o__Pleosporales; f__Phaeosphaeriaceae; g__Setophoma	0.003155674	0.002757063	0.001876796	0.007789533	0.005281602	0.012008172	0.002125928	0.003836636	0.002109319	0.00951685	0.006344566	0.005680214	0.004351509	0.004351509	0.006062217	0.008786062	0.007822751	0.006228305
d__Eukaryota; k__Fungi; p__Ascomycota; c__Sordariomycetes; o__Glomerellales; f__Plectosphaerellaceae; g__Gibellulopsis	0.013735488	0.011941736	0.01147669	3.32E-05	0	3.32E-05	0.02476374	0.018203259	0.017322992	0	0	0	6.64E-05	0.000149479	0	0	0	0
d__Eukaryota; k__Fungi; p__Ascomycota; c__Sordariomycetes; o__Hypocreales; f__Nectriaceae; g__Cylindrocarpon	0.0048996	0.004085768	0.00237506	0.005663605	0.008653191	0.017688385	0.003554286	0.003371589	0.003338371	0.000298959	9.97E-05	0.000481656	0.009583285	0.01132721	0.013835141	6.64E-05	9.97E-05	0.000215915
d__Eukaryota; k__Fungi; p__Ascomycota; c__Sordariomycetes; o__Microascales; f__Microascaceae; g__Cephalotrichum	0.013519573	0.014051055	0.013170788	0.001378531	0.00111279	0.000863658	0.013519573	0.00768988	0.004285074	0	1.66E-05	0	0.003205501	0.005132123	0.001976449	6.64E-05	8.30E-05	9.97E-05
d__Eukaryota; k__Fungi; p__Ascomycota; c__Sordariomycetes; o__Sordariales; f__Lasiosphaeriaceae; g__Cladorrhinum	0.003952897	0.003172283	0.029547078	0	0	0	0.003687156	0.02489661	0.01049677	0	0.002308625	0	0.001893405	0	0	0	0.000116262	0
d__Eukaryota; k__Fungi; p__Ascomycota; c__Dothideomycetes; o__Pleosporales; f__Didymosphaeriaceae; g__Pseudopithomyces	0.000847049	0.000431829	0.001511402	0.001793752	0.001013138	0.001029746	0.00028235	0.000249132	0.002109319	0.011675995	0.011958345	0.011842083	0.000946702	0.000880267	0.000764005	0.010031723	0.01034729	0.008885715
d__Eukaryota; k__Fungi; p__Chytridiomycota; c__Rhizophlyctidomycetes; o__Rhizophlyctidales; f__Sonoraphlyctidaceae; g__Sonoraphlyctis	0	0	0	0.000332176	0	0	0	0	0	0.000249132	0	0	0	0.004085768	0.017638559	0	0.040077065	0.012888439
d__Eukaryota; k__Fungi; p__Chytridiomycota; c__GS13; o__unclassified_c__GS13; f__unclassified_c__GS13; g__unclassified_c__GS13	0.000431829	0.000863658	0.001179226	0.000382003	8.30E-05	0.000930094	1.66E-05	0	9.97E-05	0.00391968	0.007855968	0.004683685	0	0.000531482	0.000166088	0.01901709	0.014167317	0.016957598
d__Eukaryota; k__Fungi; p__Mortierellomycota; c__unclassified_p__Mortierellomycota; o__unclassified_p__Mortierellomycota; f__unclassified_p__Mortierellomycota; g__unclassified_p__Mortierellomycota	0.00097992	0.001893405	0.001378531	0.003554286	0.003554286	0.004384727	0.001411749	0.001993058	0.001943231	0.005132123	0.006311349	0.024099387	0.001777143	0.002308625	0.001810361	0.001345314	0.000863658	0.001611055
d__Eukaryota; k__Fungi; p__Ascomycota; c__Sordariomycetes; o__Microascales; f__Microascaceae; g__Kernia	0.001079573	0.001411749	0.045973193	0	4.98E-05	0.000199306	0.007623445	0.004733512	0.003554286	0	4.98E-05	3.32E-05	0	3.32E-05	3.32E-05	3.32E-05	9.97E-05	6.64E-05
d__Eukaryota; k__Fungi; p__Ascomycota; c__Dothideomycetes; o__Capnodiales; f__Cladosporiaceae; g__Cladosporium	0.002507931	0.002972977	0.004019333	0.002723845	0.001793752	0.001478184	0.005331429	0.015163846	0.004683685	0.002391669	0.004484379	0.003736983	0.002159146	0.002590975	0.001511402	0.001826969	0.001793752	0.002225581
d__Eukaryota; k__Fungi; p__Ascomycota; c__Sordariomycetes; o__Chaetosphaeriales; f__Chaetosphaeriaceae; g__Codinaea	0.000149479	8.30E-05	0	0.001727317	0.001926622	0.003487851	0	0.000132871	1.66E-05	0.006793004	0.008071883	0.006892657	0.002208972	0.002458104	0.002873325	0.010031723	0.006560481	0.008719627
d__Eukaryota; k__Fungi; p__Ascomycota; c__Sordariomycetes; o__Glomerellales; f__Plectosphaerellaceae; g__Chordomyces	0.013270441	0.014466276	0.011493298	0.000149479	4.98E-05	3.32E-05	0.008752844	0.006261522	0.005680214	0	0	0	0.00041522	6.64E-05	0.000199306	0	0	0
d__Eukaryota; k__Fungi; p__Ascomycota; c__Sordariomycetes; o__Glomerellales; f__Plectosphaerellaceae; g__Plectosphaerella	0.009682938	0.008703018	0.010397117	0.000116262	0.000232523	8.30E-05	0.01385175	0.006028999	0.009267717	1.66E-05	0.000116262	4.98E-05	0.000298959	0.000465047	0.000348785	0.000116262	9.97E-05	4.98E-05
d__Eukaryota; k__Fungi; p__Ascomycota; c__Sordariomycetes; o__Hypocreales; f__Nectriaceae; g__Gibberella	0.004600641	0.009433806	0.006261522	0.001328705	0.000166088	0.000498264	0.004584032	0.017239948	0.004999253	0.000116262	0.000481656	0.000315567	0.000614526	0.000714179	0.000614526	0.001046355	0.000780614	0.001378531
d__Eukaryota; k__Fungi; p__Ascomycota; c__Eurotiomycetes; o__Chaetothyriales; f__Herpotrichiellaceae; g__Coniosporium	0	0	0	0	0	0	0	0	0	0.007772924	0.008918932	0.010995034	6.64E-05	0	0	0.008786062	0.006311349	0.006975701
d__Eukaryota; k__Fungi; p__Ascomycota; c__Leotiomycetes; o__Helotiales; f__Myxotrichaceae; g__Oidiodendron	0.013104353	0.014316796	0.021209454	0.000232523	0.000265741	6.64E-05	6.64E-05	0	0	0	0	0	0.000116262	0.000132871	0.000298959	0	0	0
d__Eukaryota; k__Fungi; p__Basidiomycota; c__Agaricomycetes; o__Thelephorales; f__Thelephoraceae; g__unclassified_f__Thelephoraceae	6.64E-05	3.32E-05	8.30E-05	0.001345314	0.001146008	0.013303659	0.000232523	0.000232523	6.64E-05	0.000680961	0.000963311	0.000896876	0.002607584	0.002923151	0.00139514	0.001328705	0.000863658	0.002042884
d__Eukaryota; k__Fungi; p__Basidiomycota; c__Microbotryomycetes; o__Microbotryales; f__Microbotryaceae; g__Sphacelotheca	0.001212443	0.023252338	0.001860187	0	0	0	0.00111279	0.000930094	0.001312096	0	0	0	0	0	0	0	0	0
d__Eukaryota; k__Fungi; p__Ascomycota; c__Sordariomycetes; o__Sordariales; f__Lasiosphaeriaceae; g__Arnium	0	0	0	0.000182697	0.000215915	1.66E-05	0	1.66E-05	0	0.00601239	0.002873325	0.010563205	0	4.98E-05	1.66E-05	0.000797223	0.00041522	0.000614526
d__Eukaryota; k__Fungi; p__Ascomycota; c__Sordariomycetes; o__Sordariales; f__Lasiosphaeriaceae; g__Podospora	6.64E-05	0.0005647	0.000116262	0.010314073	0.001993058	0.000747397	0.000730788	0.000531482	0.000963311	0	3.32E-05	0	0.000680961	0.000465047	0.000382003	0	0	0
others	0.123835307	0.143782491	0.144978326	0.113122623	0.112425053	0.120098324	0.132704413	0.115215333	0.097676427	0.089122889	0.089455065	0.080901526	0.13918185	0.126077497	0.130761182	0.08490425	0.081731967	0.091049511
