# Supplementary material for: The effect of white grub (Maladera Verticalis) larvae feeding on rhizosphere microbial characterization of aerobic rice (Oryza sativa L.) in Puer City, Yunnan Province, China
Source: BMC Microbiol. 2024 Apr 15;24:123. doi: 10.1186/s12866-024-03265-w (PMC11017655; doi:10.1186/s12866-024-03265-w)
Supplement: Supplementary file 9 — Supplementary Material 9 [file 12866_2024_3265_MOESM9_ESM.xlsx]

## Sheet: Sheet1
Guild	HGM_CK1	HGM_CK2	HGM_CK3	HGM_Mv1	HGM_Mv2	HGM_Mv3	HZB_CK1	HZB_CK2	HZB_CK3	HZB_Mv1	HZB_Mv2	HZB_Mv3	NG_CK1	NG_CK2	NG_CK3	NG_Mv1	NG_Mv2	NG_Mv3
Algal Parasite--Leaf Saprotroph-Wood Saprotroph	2	0	0	0	0	0	0	0	0	0	0	0	1	0	0	1	0	0
Algal Parasite-Fungal Parasite-Undefined Saprotroph	129	116	141	37	59	54	6	12	10	4	4	12	64	45	31	90	122	80
Animal Endosymbiont-Animal Pathogen-Endophyte-Plant Pathogen-Undefined Saprotroph	5	5	19	0	0	0	0	0	1	3	0	44	2	3	7	7	1	1
Animal Parasite-Fungal Parasite	0	0	0	0	0	0	0	17	10	1	0	0	0	0	0	0	0	0
Animal Pathogen	2454	2035	2029	1855	2203	2031	300	333	268	477	608	391	1088	727	935	653	506	625
Animal Pathogen-Clavicipitaceous Endophyte-Fungal Parasite	205	154	119	138	147	104	0	0	0	0	0	0	4	4	3	10	4	30
Animal Pathogen-Dung Saprotroph-Endophyte-Epiphyte-Plant Saprotroph-Wood Saprotroph	4523	5041	4946	4757	5213	4648	3533	3491	3784	3106	3077	3004	9469	8108	8880	8604	10050	8641
Animal Pathogen-Dung Saprotroph-Endophyte-Lichen Parasite-Plant Pathogen-Undefined Saprotroph	55	30	30	86	103	99	24	60	41	33	188	44	33	46	53	53	78	75
Animal Pathogen-Dung Saprotroph-Endophyte-Plant Saprotroph-Soil Saprotroph-Wood Saprotroph	0	0	0	0	114	0	191	1779	238	632	222	1499	0	139	0	0	0	7
Animal Pathogen-Endophyte-Epiphyte-Plant Pathogen-Undefined Saprotroph	0	0	0	0	0	0	0	0	0	0	0	0	0	0	0	3	0	0
Animal Pathogen-Endophyte-Ericoid Mycorrhizal-Plant Pathogen-Wood Saprotroph	0	0	4	0	0	0	0	0	0	0	3	0	132	3	10	22	13	12
Animal Pathogen-Endophyte-Fungal Parasite-Plant Pathogen-Wood Saprotroph	50	62	80	82	79	56	98	155	177	187	312	189	22	20	20	23	26	25
Animal Pathogen-Endophyte-Fungal Parasite-Plant Pathogen=Wood Saprotroph	3	9	2	12	25	4	888	704	801	352	582	398	0	0	0	0	0	0
Animal Pathogen-Endophyte-Lichen Parasite-Plant Pathogen-Soil Saprotroph-Wood Saprotroph	6051	5545	5394	5742	6016	6891	6620	4948	6443	6021	4631	6500	5328	3390	3828	6017	4567	5672
Animal Pathogen-Endophyte-Lichen Parasite-Plant Pathogen-Wood Saprotroph	110	164	89	91	130	156	179	242	151	285	321	915	144	270	225	110	134	108
Animal Pathogen-Endophyte-Plant Pathogen-Undefined Saprotroph	186	36	34	63	115	110	1813	1709	1351	851	1699	991	6	6	3	207	198	13
Animal Pathogen-Endophyte-Plant Pathogen-Wood Saprotroph	5	10	12	71	12	5	25	12	36	34	48	4	15	19	15	6	3	30
Animal Pathogen-Epiphyte	0	0	0	0	0	0	0	0	0	0	0	0	1	0	0	3	3	6
Animal Pathogen-Fungal Parasite-Undefined Saprotroph	1	37	29	46	19	19	22	43	25	61	52	36	0	0	1	1	1	1
Animal Pathogen-Lichen Parasite-Plant Pathogen-Undefined Saprotroph-Wood Saprotroph	0	0	0	0	0	0	0	0	0	0	10	0	0	0	0	0	0	0
Animal Pathogen-Plant Pathogen-Soil Saprotroph-Undefined Saprotroph	55	16	23	17	7	14	0	0	3	0	0	0	8	3	0	6	3	1
Animal Pathogen-Plant Pathogen-Undefined Saprotroph	219	1824	1286	576	611	465	1516	1337	1231	811	1090	771	2558	1818	2173	1331	1767	1395
Animal Pathogen-Soil Saprotroph	41	19	5	42	14	28	7	8	4	1	49	0	0	0	0	0	1	0
Animal Pathogen-Undefined Saprotroph	463	326	236	100	270	313	547	725	575	790	961	801	493	423	261	841	968	839
Arbuscular Mycorrhizal	23	28	13	14	10	10	0	7	3	8	11	7	23	10	22	16	16	11
Bryophyte Parasite-Leaf Saprotroph-Soil Saprotroph-Undefined Saprotroph-Wood Saprotroph	0	0	0	0	5	2	0	0	0	0	0	0	0	0	0	0	0	0
Bryophyte Parasite-Litter Saprotroph-Wood Saprotroph	0	0	0	0	0	0	0	4	0	0	0	0	0	0	0	0	0	0
Clavicipitaceous Endophyte-Plant Pathogen	525	494	602	669	503	401	552	626	485	662	272	194	37	26	10	9	7	17
Dung Saprotroph	1043	942	944	747	835	1078	2049	1562	1364	405	615	902	149	347	271	387	253	265
Dung Saprotroph-Ectomycorrhizal	0	0	0	0	0	0	0	0	2	0	0	0	0	0	0	0	0	0
Dung Saprotroph-Ectomycorrhizal-Litter Saprotroph-Undefined Saprotroph	0	0	0	15	41	65	1	5	8	1	0	0	0	0	0	0	0	0
Dung Saprotroph-Ectomycorrhizal-Soil Saprotroph-Wood Saprotroph	2	0	0	0	13	10	6	69	0	0	0	0	0	0	0	0	0	0
Dung Saprotroph-Endophyte-Litter Saprotroph-Undefined Saprotroph	120	621	45	23	41	28	34	7	4	58	44	32	0	2	0	0	0	0
Dung Saprotroph-Endophyte-Plant Pathogen-Undefined Saprotroph	0	0	0	2	5	0	0	0	3	0	0	0	2	0	0	0	0	0
Dung Saprotroph-Endophyte-Wood Saprotroph	4	8	21	3	5	18	2	4	1	12	1	11	71	14	9	3	4	2
Dung Saprotroph-Ericoid Mycorrhizal-Lichenized	4	6	8	27	23	3	2	0	0	0	0	0	0	0	0	0	0	0
Dung Saprotroph-Plant Parasite-Soil Saprotroph-Undefined Saprotroph-Wood Saprotroph	0	0	0	2	0	0	0	0	0	0	0	0	2	0	2	10	15	11
Dung Saprotroph-Plant Saprotroph	22	13	45	85	59	25	174	103	119	92	96	110	19	20	41	25	8	14
Dung Saprotroph-Plant Saprotroph-Soil Saprotroph	11	5	3	1	2	6	1	6	8	6	0	0	1	4	2	5	3	0
Dung Saprotroph-Plant Saprotroph-Wood Saprotroph	9	15	15	6	20	7	329	47	11	16	19	39	10	11	9	3	13	9
Dung Saprotroph-Soil Saprotroph	5	3	3	1	3	0	31	36	17	42	36	16	6	12	0	0	0	0
Dung Saprotroph-Soil Saprotroph-Undefined Saprotroph	0	0	0	0	0	0	0	0	0	0	0	0	90	279	423	0	0	0
Dung Saprotroph-Undefined Saprotroph	27	16	19	9	5	10	122	2779	71	249	685	304	373	203	647	78	52	42
Dung Saprotroph-Undefined Saprotroph-Wood Saprotroph	0	1	6	0	0	0	227	201	205	83	111	153	1	5	0	162	219	6
Dung Saprotroph-Wood Saprotroph	0	0	0	0	0	0	0	0	0	0	3	0	0	0	0	0	0	0
Ectomycorrhizal	11	130	28	22	52	22	37	24	24	42	41	68	56	47	34	99	165	93
Ectomycorrhizal-Fungal Parasite	0	0	0	0	0	2	0	0	0	2	0	0	0	2	1	0	0	2
Ectomycorrhizal-Fungal Parasite-Plant Pathogen-Wood Saprotroph	0	0	0	0	0	0	0	2	0	0	0	0	0	0	0	0	0	0
Ectomycorrhizal-Fungal Parasite-Plant Saprotroph-Wood Saprotroph	0	0	0	0	0	5	0	0	0	0	0	0	0	0	0	2	0	0
Ectomycorrhizal-Fungal Parasite-Soil Saprotroph-Undefined Saprotroph	96	96	97	35	75	54	1	5	5	2	15	0	6	19	23	38	29	32
Ectomycorrhizal-Fungal Pathogen-Undefined Saprotroph	12	14	45	4	10	4	0	0	0	0	0	0	3	2	3	2	13	5
Ectomycorrhizal-Orchid Mycorrhizal-Root Associated Biotroph	0	3	0	0	0	0	0	0	0	0	0	0	0	0	0	0	0	0
Ectomycorrhizal-Undefined Saprotroph	69	81	801	84	157	178	2	5	4	4	14	14	41	58	54	80	123	52
Ectomycorrhizal-Wood Saprotroph	0	0	0	0	0	0	0	0	4914	4	849	2244	0	0	0	0	0	0
Endomycorrhizal-Plant Pathogen-Undefined Saprotroph	491	106	438	9	32	21	1	1	0	4	2	0	0	14	2	3	4	2
Endophyte	227	257	236	172	212	218	2	5	1	262	379	266	230	399	255	203	92	109
Endophyte-Dung Saprotroph-Lichen Parasite-Litter Saprotroph-Plant Pathogen-Soil Saprotroph-Wood Saprotroph	10	37	8	14	8	2	7	10	2	24	57	18	0	0	0	0	0	0
Endophyte-Fungal Parasite-Plant Pathogen	6	19	4	0	3	2	109	84	80	53	452	96	0	0	0	0	0	0
Endophyte-Lichen Parasite-Plant Pathogen-Undefined Saprotroph	61	108	62	51	66	54	40	114	63	131	28	55	703	722	715	608	535	626
Endophyte-Lichen Parasite-Undefined Saprotroph	53	106	17	457	46	45	16	5	12	0	0	4	61	119	88	99	79	272
Endophyte-Litter Saprotroph-Soil Saprotroph-Undefined Saprotroph	7628	7187	8591	9218	10696	9005	6406	5556	4658	7299	6632	7027	4180	3772	3948	5088	5049	4020
Endophyte-Litter Saprotroph-Wood Saprotroph	100	64	81	21	28	290	8	0	1	26	1	3	135	350	115	197	291	170
Endophyte-Plant Pathogen	5	5	7	108	21	5	100	122	98	112	149	83	6	396	46	67	5	30
Endophyte-Plant Pathogen-Undefined Saprotroph	23	30	7	0	7	0	0	0	0	8	4	15	0	0	0	3	3	1
Endophyte-Plant Pathogen-Wood Saprotroph	148	119	131	321	304	307	94	125	45	82	102	84	206	173	236	165	144	101
Endophyte-Soil Saprotroph	10	4	4	0	0	1	0	0	0	0	0	0	0	0	0	0	0	0
Endophyte-Undefined Saprotroph	5	35	48	30	40	41	90	80	162	200	208	172	0	0	0	7	5	2
Endophyte-Undefined Saprotroph-Wood Saprotroph	0	2	9	13	8	4	6	0	0	6	7	12	1	0	6	10	3	4
Endophyte-Wood Saprotroph-Animal Pathogen	0	3	0	3	0	0	0	0	0	0	0	0	0	0	0	0	0	0
Epiphyte-Plant Pathogen	0	0	0	0	0	0	0	0	0	0	0	0	0	4	0	0	0	0
Ericoid Mycorrhizal	16	14	4	18	7	8	862	1277	789	0	4	0	0	0	0	0	0	0
Fungal Parasite	2397	2511	2560	2067	2295	1873	675	662	774	408	453	275	1428	1451	1361	1343	1299	1413
Fungal Parasite-Plant Pathogen-Plant Saprotroph	329	497	820	387	281	323	181	141	199	140	134	244	829	595	678	655	422	501
Fungal Parasite-Plant Pathogen-Undefined Saprotroph	2	0	1	5	0	0	1	0	0	1	0	2	27	3	6	1	0	6
Fungal Parasite-Plant Saprotroph-Soil Saprotroph	14	1	0	19	0	1	3	1	0	1	60	2	0	1	6	0	0	0
Fungal Parasite-Undefined Saprotroph	25	18	80	14	16	26	176	241	146	6	4	1	0	0	1	0	3	1
Fungal Parasite-Wood Saprotroph	5301	5067	3681	1958	2033	1963	341	326	235	64	133	112	26	44	30	46	40	19
Leaf Saprotroph	0	0	0	0	0	0	300	236	273	264	326	125	0	0	2	0	1	0
Leaf Saprotroph-Plant Pathogen-Undefined Saprotroph-Wood Saprotroph	0	0	0	0	0	0	0	0	0	0	0	0	22	0	0	0	0	0
Lichen Parasite	0	0	2	0	0	0	0	1	4	0	0	0	0	0	0	0	0	6
Lichenized	0	8	0	0	1	3	22	14	5	7	3	1	0	0	0	0	0	0
Lichenized-Wood Saprotroph	1	0	0	0	5	3	8	46	25	21	39	6	33	7	69	19	45	53
Litter Saprotroph-Soil Saprotroph-Wood Saprotroph	0	0	0	0	1	1	0	0	0	0	0	0	0	0	0	0	0	0
Orchid Mycorrhizal	1	1	0	1	0	0	2	0	0	5	0	0	0	0	0	1	0	0
Orchid Mycorrhizal-Plant Pathogen-Wood Saprotroph	0	0	0	0	0	0	0	0	0	0	0	0	0	0	0	0	2	0
Plant Pathogen	2124	3180	2619	2453	2350	2094	4272	2711	2937	2623	3285	3140	1641	2468	1861	2211	2057	2203
Plant Pathogen-Undefined Parasite-Undefined Saprotroph	40	25	81	3	17	21	0	3	0	1	1	0	5	16	16	5	5	7
Plant Pathogen-Undefined Saprotroph	0	0	13	5	9	3	7	1	0	0	0	9	1	3	3	5	0	1
Plant Pathogen-Wood Saprotroph	13	2	19	7	25	14	27	10	14	31	34	39	11	10	7	19	21	28
Plant Saprotroph	4	3	8	0	3	4	0	4	0	13	0	0	6	0	3	2	0	3
Plant Saprotroph-Wood Saprotroph	118	115	221	200	162	161	63	39	35	15	21	26	629	503	432	615	540	397
Soil Saprotroph	0	0	2	11	15	0	14	40	180	13	17	6	10	2	3	33	23	30
Undefined Saprotroph	13303	12710	12608	14107	14099	15482	18879	18633	20099	14624	18599	15017	14024	14531	16490	16194	16511	17492
Undefined Saprotroph-Wood Saprotroph	4	1	2	0	0	2	2552	2782	1938	11872	4802	7738	2	2	0	1	0	2
Wood Saprotroph	177	110	161	258	380	254	55	47	70	317	102	142	108	107	146	116	140	85
Wood Saprotroph-Undefined Saprotroph	0	0	0	0	0	0	0	0	0	0	0	0	3	0	0	0	0	5
unknown	11033	9959	10511	12815	10038	11053	5551	5825	4967	6239	7502	5796	15624	18432	15688	13586	13525	14498
